# Supplementary material for: Development of an Automated Imaging Pipeline for the Analysis of the Zebrafish Larval Kidney
Source: PLoS One. 2013 Dec 4;8(12):e82137. doi: 10.1371/journal.pone.0082137 (PMC3852951; doi:10.1371/journal.pone.0082137)
Supplement: Macro S1 — Fiji macro to crop images and generate overview images. (ZIP) [file pone.0082137.s006.zip]

Archive with 2 entries (1 files):
- Macro S1/
- Macro S1/crop-kidneys.ijm
