# Supplementary material for: Development of an Automated Imaging Pipeline for the Analysis of the Zebrafish Larval Kidney
Source: PLoS One. 2013 Dec 4;8(12):e82137. doi: 10.1371/journal.pone.0082137 (PMC3852951; doi:10.1371/journal.pone.0082137)
Supplement: Macro S1 — Fiji macro to crop images and generate overview images. (ZIP) [file pone.0082137.s006.zip › Macro S1/crop-kidneys.ijm]

//Written by Jochen Gehrig, March 2012, KIT, jochen.gehrig@kit.edu
//This Fiji macro is intented to run through a folder containing maximum projections of 
//images of fluorescently labeled kidneys of the wt1b transgenic line. It will identify the center of mass, 
//crop images accordingly and generate overview images.

macro "crop-kidneys"{

run("Set Measurements...", "  center redirect=None decimal=3");

//choose directory containing the maximum projections
directory = getDirectory("Choose a Directory");
tag = File.getName(directory);

setBatchMode(true);

print (tag);

imagenumber = 0;

imagelist = getFileList(directory);

//counts the number of images
for (i=0;i<imagelist.length; i++){
	inputpath = directory + imagelist[i];
	extensions = newArray("tif", "tiff", "jpg", "bmp", "png", "jpeg");
	for (j=0; j<extensions.length; j++){
		if (endsWith (toLowerCase(inputpath),"."+extensions[j])){
			print (inputpath);
			imagenumber++;
		}
	}
}

//loads all maximum projections in a stack and duplicates it
run("Image Sequence...", "open=["+directory+"] number="+imagenumber+" starting=1 increment=1 scale=100 file=[] or=[]");
run("Properties...", "channels=1 slices=1 frames="+imagenumber+" unit=inch pixel_width=1 pixel_height=1 voxel_depth=1.0000000 frame=[0 sec] origin=0,0");
run("8-bit");
run("Duplicate...", "title=STACK duplicate range=1-"+imagenumber);

//thresholds each image in a stack, extracts center of mass and crops images by duplicating selections based on bounding boxes
for (i=0;i<imagelist.length; i++){
	run("Auto Threshold", "method=Default ignore_black ignore_white white");
	run("Select None");
	run("Dilate", "slice");
	
	getPixelSize(unit, pixelWidth, pixelHeight);
	x=newArray(1); y=newArray(1);
	run("Measure");
	x[0] = getResult("XM")/pixelWidth;
	y[0] = getResult("YM")/pixelHeight;
     	makeSelection("point", x,  y);
    	run("To Bounding Box");
     	run("Enlarge...", "enlarge=128");

     	selectWindow(tag);
     	slicelabel = getInfo("slice.label");
     	run("Restore Selection");     	
     	run("Duplicate...", "title="+slicelabel);
	selectWindow(tag);
	run("Next Slice [>]");
	
     	selectWindow("STACK");
     	run("Next Slice [>]");
     	
 }

//generates overview image
selectWindow("STACK"); close();
selectWindow(tag); close();
run("Images to Stack", "name=NEWSTACK title=[] use");
run("Make Montage...", "columns=12 rows=8 scale=1.0 first=1 last="+imagenumber+" increment=1 border=0 font=12 label");
selectWindow("NEWSTACK");close();

setBatchMode(false);

selectWindow("Montage")

}
 
